# Supplementary material for: Electroformation of Giant Unilamellar Vesicles from Damp Lipid Films Formed by Vesicle Fusion
Source: Membranes (Basel). 2023 Mar 18;13(3):352. doi: 10.3390/membranes13030352 (PMC10059949; doi:10.3390/membranes13030352)
Supplement: Supplementary file 1 [file membranes-13-00352-s001.zip]

Archive with 1 entries (1 files):
- membranes-2264151-supplementary.pdf
